# Supplementary material for: A Prospective Monocentric Study of Invasive Breast Carcinoma Diagnosed at 80 Years and Older: Survival Outcomes and Peculiar Challenges
Source: Cancers (Basel). 2024 Dec 12;16(24):4142. doi: 10.3390/cancers16244142 (PMC11674549; doi:10.3390/cancers16244142)
Supplement: Supplementary file 1 [file cancers-16-04142-s001.zip]

Archive with 1 entries (1 files):
- cancers-3340848-supplementary.pdf
